# Supplementary material for: Variation in Type 2 Diabetes-Related Phenotypes among Apolipoprotein E-Deficient Mouse Strains
Source: PLoS One. 2015 May 6;10(5):e0120935. doi: 10.1371/journal.pone.0120935 (PMC4422683; doi:10.1371/journal.pone.0120935)
Supplement: S1 Text — (XLSX) [file pone.0120935.s001.xlsx]

## Sheet: Table A
Table A. Atherosclerotic lesions in the aortic root of Apoe-/- strains
Mouse ID	Sex	Strain	Diet	Lesion size (μm2/section)
2977-9	F	B6.Apoe-/-	chow	10200
2976-11	F	B6.Apoe-/-	chow	22200
2976-10	F	B6.Apoe-/-	chow	18200
2988-12	F	B6.Apoe-/-	chow	5900
2988-13	F	B6.Apoe-/-	chow	14400
2988-14	F	B6.Apoe-/-	chow	12000
2988-15	F	B6.Apoe-/-	chow	9000
441-NO	F	B6.Apoe-/-	chow	15250
441-LC	F	B6.Apoe-/-	chow	11578
441-RC	F	B6.Apoe-/-	chow	27250
441-LRC	F	B6.Apoe-/-	chow	11953
449-NO	F	B6.Apoe-/-	chow	10469
449-LC	F	B6.Apoe-/-	chow	63750
449-RC	F	B6.Apoe-/-	chow	55500
449-LRC	F	B6.Apoe-/-	chow	33375
449-+T	F	B6.Apoe-/-	chow	10703
Average				20733
SE				4209.11
Mouse ID	Sex	Strain	Diet	Lesion size (μm2/section)
986 RC	F	Balc.Apoe-/-	chow	2000
986LC	F	Balc.Apoe-/-	chow	500
986 NO	F	Balc.Apoe-/-	chow	0
965-52	F	Balc.Apoe-/-	chow	0
965-53	F	Balc.Apoe-/-	chow	8400
965-54	F	Balc.Apoe-/-	chow	2000
1012-68	F	Balc.Apoe-/-	chow	2200
917-38	F	Balc.Apoe-/-	chow	0
917-39	F	Balc.Apoe-/-	chow	0
917-40	F	Balc.Apoe-/-	chow	0
Average				1510
SE				822.253
Mouse ID	Sex	Strain	Diet	Lesion size (μm2/section)
5025-30	F	C3H.Apoe-/-	chow	844.295
5037-35	F	C3H.Apoe-/-	chow	1119.12
5037-36	F	C3H.Apoe-/-	chow	1879.63
5037-37	F	C3H.Apoe-/-	chow	1430.12
5864-43	F	C3H.Apoe-/-	chow	0
5864-44	F	C3H.Apoe-/-	chow	0
Average				878.862
SE				311.402
Mouse ID	Sex	Strain	Diet	Lesion size (μm2/section)
3856-20	F	SM.Apoe-/-	chow	17600
3856-21	F	SM.Apoe-/-	chow	9000
3856-22	F	SM.Apoe-/-	chow	5600
3857-24	F	SM.Apoe-/-	chow	19600
3875-25	F	SM.Apoe-/-	chow	14000
3875-26	F	SM.Apoe-/-	chow	12600
3875-27	F	SM.Apoe-/-	chow	9600
3875-28	F	SM.Apoe-/-	chow	36600
Average				15575
SE				3412.46
Mouse ID	Sex	Strain	Diet	Lesion size (μm2/section)
5708-3	F	SWR.Apoe-/-	chow	3083.94
5708-6	F	SWR.Apoe-/-	chow	20873.8
5708-7	F	SWR.Apoe-/-	chow	21937.1
5722-8	F	SWR.Apoe-/-	chow	15190.4
5722-9	F	SWR.Apoe-/-	chow	987.305
5722-10	F	SWR.Apoe-/-	chow	17982.4
5722-11	F	SWR.Apoe-/-	chow	27538.4
5722-12	F	SWR.Apoe-/-	chow	12665.7
5796-14	F	SWR.Apoe-/-	chow	29528.9
5796-15	F	SWR.Apoe-/-	chow	11945.7
5796-16	F	SWR.Apoe-/-	chow	18906.5
Average				17755.6
SE				2706.9
Mouse ID	Sex	Strain	Diet	Lesion size (μm2/section)
5790-6	F	B6.Apoe-/-	Western	557847
5790-7	F	B6.Apoe-/-	Western	430062
5790-8	F	B6.Apoe-/-	Western	512195
5790-9	F	B6.Apoe-/-	Western	375094
5790-10	F	B6.Apoe-/-	Western	597969
5818-11	F	B6.Apoe-/-	Western	676918
5818-12	F	B6.Apoe-/-	Western	792352
5818-13	F	B6.Apoe-/-	Western	605233
3065-1	F	B6.Apoe-/-	Western	590000
3065-2	F	B6.Apoe-/-	Western	540000
3065-3	F	B6.Apoe-/-	Western	535000
3065-4	F	B6.Apoe-/-	Western	315000
804-3	F	B6.Apoe-/-	Western	408000
804-4	F	B6.Apoe-/-	Western	496000
809-10 (835-LRC)	F	B6.Apoe-/-	Western	338000
809-11 (835 NO)	F	B6.Apoe-/-	Western	484000
847-14	F	B6.Apoe-/-	Western	562000
847-15	F	B6.Apoe-/-	Western	520000
Average				518648
SE				27979
Mouse ID	Sex	Strain	Diet	Lesion size (μm2/section)
896-24	F	Balc.Apoe-/-	Western	335200
896-26	F	Balc.Apoe-/-	Western	163600
847-13	F	Balc.Apoe-/-	Western	153200
896-27	F	Balc.Apoe-/-	Western	66400
809-RC	F	Balc.Apoe-/-	Western	93400
804-2	F	Balc.Apoe-/-	Western	3800
847-12	F	Balc.Apoe-/-	Western	146200
809-LC	F	Balc.Apoe-/-	Western	139800
804-1	F	Balc.Apoe-/-	Western	236400
Average				148667
SE				31978.4
C3HapoE	Sex	Strain	Diet	Lesion size (μm2/section)
4943-5	F	C3H.Apoe-/-	Western	41716.2
4943-6	F	C3H.Apoe-/-	Western	66983.7
4985-11	F	C3H.Apoe-/-	Western	27124.1
4985-12	F	C3H.Apoe-/-	Western	33235.1
4992-13	F	C3H.Apoe-/-	Western	41748.8
5012-14	F	C3H.Apoe-/-	Western	22141.2
5012-15	F	C3H.Apoe-/-	Western	69273.5
5012-16	F	C3H.Apoe-/-	Western	36110.1
5048-17	F	C3H.Apoe-/-	Western	28525.3
5048-20	F	C3H.Apoe-/-	Western	48558.9
5048-18	F	C3H.Apoe-/-	Western	68902.9
Average				44029.1
SE				5220.95
ID	Sex	Strain	Diet	Lesion size (μm2/section)
3702-1	F	SM.Apoe-/-	Western	343000
3717-3	F	SM.Apoe-/-	Western	336000
3717-4	F	SM.Apoe-/-	Western	391600
3787-6	F	SM.Apoe-/-	Western	300600
3805-7	F	SM.Apoe-/-	Western	313800
3829-10	F	SM.Apoe-/-	Western	285800
3829-11	F	SM.Apoe-/-	Western	237200
3829-12	F	SM.Apoe-/-	Western	250000
3829-13	F	SM.Apoe-/-	Western	354400
3829-14	F	SM.Apoe-/-	Western	287800
Average				310020
SE				15083.5
ID	Sex	Strain	Diet	Lesion size (μm2/section)
3869-7	F	SWR.Apoe-/-	Western	158767
3869-8	F	SWR.Apoe-/-	Western	139048
3869-9	F	SWR.Apoe-/-	Western	109394
3951-10	F	SWR.Apoe-/-	Western	228723
3951-11	F	SWR.Apoe-/-	Western	162033
3951-12	F	SWR.Apoe-/-	Western	380909
4025-13	F	SWR.Apoe-/-	Western	81103.6
4025-14	F	SWR.Apoe-/-	Western	102135
4025-15	F	SWR.Apoe-/-	Western	221681
4025-16	F	SWR.Apoe-/-	Western	89656
4025-17	F	SWR.Apoe-/-	Western	199487
5066-18	F	SWR.Apoe-/-	Western	273770
5066-19	F	SWR.Apoe-/-	Western	184417
5066-20	F	SWR.Apoe-/-	Western	266208
5067-21	F	SWR.Apoe-/-	Western	495698
Average				206202
SE				29431.8

## Sheet: Table B
Table B. Fasting plasma glucose levels (mg/dl) of 5 Apoe-/- strains.
Mouse ID	Sex	Strain	Diet	Glucose
2388-2	F	B6.Apoe-/-	chow	177.632
2388-4	F	B6.Apoe-/-	chow	162.728
2976-10	F	B6.Apoe-/-	chow	170.952
2976-11	F	B6.Apoe-/-	chow	158.787
2988-12	F	B6.Apoe-/-	chow	150.458
2988-15	F	B6.Apoe-/-	chow	204.653
449-NO	F	B6.Apoe-/-	chow	127
449-LC	F	B6.Apoe-/-	chow	186
449-RC	F	B6.Apoe-/-	chow	169
449-LRC	F	B6.Apoe-/-	chow	168
449-+T	F	B6.Apoe-/-	chow	145
441-NO	F	B6.Apoe-/-	chow	175
441-LC	F	B6.Apoe-/-	chow	200
441-RC	F	B6.Apoe-/-	chow	226
441-RC	F	B6.Apoe-/-	chow	130
Average				170.081
SE				7.25478
Mouse ID	Sex	Strain	Diet	Glucose
847-12	F	Balc.Apoe-/-	chow	142
847-13	F	Balc.Apoe-/-	chow	105.7
868-17	F	Balc.Apoe-/-	chow	105.5
868-18	F	Balc.Apoe-/-	chow	80.6
868-19	F	Balc.Apoe-/-	chow	84.2
986-61	F	Balc.Apoe-/-	chow	93.889
986-62	F	Balc.Apoe-/-	chow	126.366
986-63	F	Balc.Apoe-/-	chow	90.906
965-52	F	Balc.Apoe-/-	chow	107.176
Average				104.037
SE				6.63821
Mouse ID	Sex	Strain	Diet	Glucose
5025-30	F	C3H.Apoe-/-	chow	136.508
5037-35	F	C3H.Apoe-/-	chow	171.395
5037-36	F	C3H.Apoe-/-	chow	175.022
5037-37	F	C3H.Apoe-/-	chow	171.634
5864-43	F	C3H.Apoe-/-	chow	209.947
5864-44	F	C3H.Apoe-/-	chow	148.631
5867-45	F	C3H.Apoe-/-	chow	184.435
Average				171.082
SE				9.72415
ID	Sex	Strain	Diet	Glucose
3856-20	F	SM.Apoe-/-	chow	122.555
3856-21	F	SM.Apoe-/-	chow	119.849
3856-22	F	SM.Apoe-/-	chow	170.359
3857-24	F	SM.Apoe-/-	chow	131.285
3875-25	F	SM.Apoe-/-	chow	120.955
3875-26	F	SM.Apoe-/-	chow	124.267
3875-27	F	SM.Apoe-/-	chow	144.74
3875-28	F	SM.Apoe-/-	chow	103.904
3856-23	F	SM.Apoe-/-	chow	161.519
Average				133.27
SE				7.16774
ID	Sex	Strain	Diet	Glucose
5708-3	F	SWR.Apoe-/-	chow	131.747
5708-6	F	SWR.Apoe-/-	chow	128.946
5708-7	F	SWR.Apoe-/-	chow	180.694
5722-8	F	SWR.Apoe-/-	chow	130.104
5722-9	F	SWR.Apoe-/-	chow	149.354
5722-11	F	SWR.Apoe-/-	chow	104.641
5722-12	F	SWR.Apoe-/-	chow	122.206
5796-15	F	SWR.Apoe-/-	chow	104.851
5796-16	F	SWR.Apoe-/-	chow	210.369
5854-17	F	SWR.Apoe-/-	chow	156.241
5854-18	F	SWR.Apoe-/-	chow	148.343
5854-19	F	SWR.Apoe-/-	chow	186.296
5854-20	F	SWR.Apoe-/-	chow	148.828
Average				146.355
SE				8.70286
Mouse ID	Sex	Strain	Diet	Glucose
5790-6	F	B6.Apoe-/-	Western	339.851
5790-7	F	B6.Apoe-/-	Western	302.44
5790-8	F	B6.Apoe-/-	Western	339.308
5790-9	F	B6.Apoe-/-	Western	256.818
5790-10	F	B6.Apoe-/-	Western	261.489
5818-11	F	B6.Apoe-/-	Western	299.377
5818-12	F	B6.Apoe-/-	Western	345.412
5818-13	F	B6.Apoe-/-	Western	322.449
3065-1	F	B6.Apoe-/-	Western	227.387
3065-2	F	B6.Apoe-/-	Western	248.424
3065-3	F	B6.Apoe-/-	Western	276.199
3065-4	F	B6.Apoe-/-	Western	274.595
804-3	F	B6.Apoe-/-	Western	293.3
804-4	F	B6.Apoe-/-	Western	282.8
809-11	F	B6.Apoe-/-	Western	324.9
847-14	F	B6.Apoe-/-	Western	268.6
847-15	F	B6.Apoe-/-	Western	335.4
Average				294.044
SE				8.7437
Mouse ID	Sex	Strain	Diet	Glucose
804-1	F	Balc.Apoe-/-	Western	258.1
809-LC	F	Balc.Apoe-/-	Western	172.6
809-RC	F	Balc.Apoe-/-	Western	247.3
847-12	F	Balc.Apoe-/-	Western	222.091
868-16	F	Balc.Apoe-/-	Western	204.688
868-17	F	Balc.Apoe-/-	Western	151.2
868-18	F	Balc.Apoe-/-	Western	115
868-19	F	Balc.Apoe-/-	Western	116.9
Average				185.985
SE				19.7368
Mouse ID	Sex	Strain	Diet	Glucose
4985-12	F	C3H.Apoe-/-	Western	431.975
4985-13	F	C3H.Apoe-/-	Western	388.474
5012-14	F	C3H.Apoe-/-	Western	317.835
5012-16	F	C3H.Apoe-/-	Western	255.377
5012-15	F	C3H.Apoe-/-	Western	327.41
5048-17	F	C3H.Apoe-/-	Western	351.435
5048-18	F	C3H.Apoe-/-	Western	338.897
5048-19	F	C3H.Apoe-/-	Western	295.41
5048-20	F	C3H.Apoe-/-	Western	305.904
5048-21	F	C3H.Apoe-/-	Western	333.605
5247-25	F	C3H.Apoe-/-	Western	381.433
5247-26	F	C3H.Apoe-/-	Western	435.472
5273-29	F	C3H.Apoe-/-	Western	340.927
Average				346.473
SE				14.374
Mouse ID	Sex	Strain	Diet	Glucose
3702-1	F	SM.Apoe-/-	Western	196.53
3717-3	F	SM.Apoe-/-	Western	220.629
3717-4	F	SM.Apoe-/-	Western	224.458
3787-6	F	SM.Apoe-/-	Western	193.031
3805-7	F	SM.Apoe-/-	Western	225.299
3829-10	F	SM.Apoe-/-	Western	161.884
3829-11	F	SM.Apoe-/-	Western	163.6
3829-12	F	SM.Apoe-/-	Western	178.672
3829-13	F	SM.Apoe-/-	Western	219.083
3829-14	F	SM.Apoe-/-	Western	178.715
Average				196.19
SE				7.90859
Mouse ID	Sex	Strain	Diet	Glucose
3869-7	F	SWR.Apoe-/-	Western	268.541
3869-8	F	SWR.Apoe-/-	Western	258.01
4025-13	F	SWR.Apoe-/-	Western	249.094
4025-14	F	SWR.Apoe-/-	Western	298.286
4025-15	F	SWR.Apoe-/-	Western	312.633
4025-16	F	SWR.Apoe-/-	Western	316.042
4025-17	F	SWR.Apoe-/-	Western	321.97
5066-18	F	SWR.Apoe-/-	Western	349.894
5066-19	F	SWR.Apoe-/-	Western	344.469
5066-20	F	SWR.Apoe-/-	Western	314.204
5067-22	F	SWR.Apoe-/-	Western	311.284
Average				304.039
SE				9.9377

## Sheet: Table C
Table C. Glucose tolerance test on Apoe-/- mice fed a Western diet.
Mouse ID	Genotype	Label	Diet	Weight	Glucose (133mg/ml)	0	0	10	20	30	60	90	120
5054-129	B6.Apoe-/-	LC	Western	21.8	163.5	129	98	262	369	223	145	125	144
5054-130	B6.Apoe-/-	RC	Western	21.2	159	119	135	245	288	250	154	109	120
5064-ft	B6.Apoe-/-	ft	Western	21.7	162.75	93	93	256	302	247	155	106	93
5063-126	B6.Apoe-/-	LC	Western	19.3	144.75	81	82	213	194	184	104	91	89
5063-127	B6.Apoe-/-	NO	Western	20.6	154.5	101	113	199	213	203	132	124	139
5063-128	B6.Apoe-/-	Ft	Western	21.9	165	99	88	216	207	203	119	105	97
5310-Ft	B6.Apoe-/-	FT	western	22.7	171	105	100	293	261	253	138	146	137
5310-LC	B6.Apoe-/-	LC	western	22.6	170	92	82	222	241	212	157	125	113
4999-27	B6.Apoe-/-	LC	Western	20.8	156	75	72	259	354	292	186	113	162
4999-28	B6.Apoe-/-	RC	Western	20.5	153.75	76	76	262	303	157	129	97	80
4999-29	B6.Apoe-/-	LRC	Western	20.6	154.5	82	68	237	330	222	136	110	87
4999-30	B6.Apoe-/-	NO	Western	22.4	168	98	69	283	332	246	162	152	169
3605-1	B6.Apoe-/-	LC+ft	Western	20.7	155.25		88	215	187	145	115	105	117
3610-4	B6.Apoe-/-	FF	Western	19	142.5		102	249	313	231	129	126	86
3618-10	B6.Apoe-/-	LC	Western	20	150		106	270	214	176	100	87	138
3618-12	B6.Apoe-/-	RC	Western	19.2	144		77	230	237	200	143	114	93
Average				20.9375	157.156	95.8333	90.5625	244.438	271.562	215.25	137.75	114.688	116.5
SE				0.296911	2.26785	4.78608	4.50552	6.76324	14.9413	9.62181	5.60914	4.45414	7.17925
Mouse ID	Genotype	Label	Diet	Weight	Glucose (133mg/ml)	0	0	10	20	30	60	90	120
3642-1	Balc.Apoe-/-	LC	Western	26.5	198.75		30	105	193	143	100	77	76
3642-2	Balc.Apoe-/-	RC	Western	26	195		79	144	174	177	136	106	87
3642-3	Balc.Apoe-/-	LRC	Western	19	142.5		44	133	183	132	142	114	89
3642-4	Balc.Apoe-/-	NO	Western	26	195		111	133	179	162	94	68	63
3642-5	Balc.Apoe-/-	FT	Western	24	180		51	214	172	162	117	95	77
5308-LC	Balc.Apoe-/-	LC	western	28.2	212	133	106	176	166	174	145	116	113
5308-RC	Balc.Apoe-/-	RC	western	25.1	189	76	74	189	168	173	139	115	104
5308-LRC	Balc.Apoe-/-	LRC	western	24	180	90	88	213	170	176	141	123	100
Average				24.85	193.667	99.6667	72.875	163.375	175.625	162.375	126.75	101.75	88.625
SE				0.966585	9.52774	17.1497	10.3241	14.3115	3.17882	5.89472	7.1807	7.06538	5.84605
Mouse ID	Genotype	Label	Diet	Weight	Glucose (133mg/ml)	0	0	10	20	30	60	90	120
5251-LRC	C3H.Apoe-/-	LRC	western	27.8	209	110	99	244	256	190	139	130	121
5251-FT	C3H.Apoe-/-	FT	western	20.4	153	97	89	271	235	201	138	137	135
5247-NO	C3H.Apoe-/-	NO	western	24.1	181	100	88	247	231	227	146	133	136
5273-NO	C3H.Apoe-/-	NO	western	21.9	164.3	114	125	263	189	185	143	118	116
5048-17	C3H.Apoe-/-	LC	Western	23.1	174	117	135	233	153	140	105	110	97
5048-18	C3H.Apoe-/-	RC	Western	28.5	213.75	129	104	211	240	201	139	145	130
5048-19	C3H.Apoe-/-	LRC	Western	20.9	156.75	82	94	215	132	136	101	87	87
5048-20	C3H.Apoe-/-	NO	Western	22.1	165.75	99	131	193	167	169	125	102	98
5048-21	C3H.Apoe-/-	Ft	Western	23.1	174	105	109	224	194	159	118	121	97
5012-14	C3H.Apoe-/-	LC	Western	23.3	174.75	89	92	241	236	195	151	89	94
5012-15	C3H.Apoe-/-	RC	Western	25.8	193.5	84	80	234	176	192	124	113	109
5012-16	C3H.Apoe-/-	LRC	Western	22.9	171.75	119	86	224	163	156	158	147	143
Average				23.6583	177.629	103.75	102.667	233.333	197.667	179.25	132.25	119.333	113.583
SE				0.730552	5.49283	4.22318	5.3546	6.33333	11.7347	7.90677	5.13916	5.7962	5.54658
Mouse ID	Genotype	Label	Diet	Weight	Glucose (133mg/ml)	0	0	10	20	30	60	90	120
5277-LC	SM.Apoe-/-	LC	western	17.7	133	58	51	220	257	247	172	135	124
5277-RC	SM.Apoe-/-	RC	western	24.4	183	77	80	269	215	226	166	106	105
5277-LRC	SM.Apoe-/-	LRC	western	25.5	191	68	67	267	319	347	201	157	102
5277-NO	SM.Apoe-/-	NO	western	25.3	190	80	89	312	366	341	254	178	132
5276-RC	SM.Apoe-/-	RC	western	17.5	131.3	73	64	252	218	235	182	119	101
5276-NO	SM.Apoe-/-	NO	western	24.8	186	77	79	237	239	260	168	116	105
5276-FT	SM.Apoe-/-	FT	western	16.4	123	92	93	297	299	252	166	141	127
5313-LC	SM.Apoe-/-	LC	western	27.5	207	109	94	323	382	319	172	128	114
5313-RC	SM.Apoe-/-	RC	western	33	248	124	145	297	396	389	293	192	164
Average				23.5667	176.922	84.2222	84.6667	274.889	299	290.667	197.111	141.333	119.333
SE				1.81046	13.6236	6.92776	8.93029	11.6302	23.6197	19.6504	15.2383	9.69249	6.78233
Mouse ID	Genotype	Label	Diet	Weight	Glucose (133mg/ml)	0	0	10	20	30	60	90	120
5066-18	SWR.Apoe-/-	RC	Western	23.7	177.75	103	117	211	268	243	209	168	121
5066-19	SWR.Apoe-/-	LRC	Western	25.2	189	124	128	191	269	238	262	168	139
5066-20	SWR.Apoe-/-	NO	Western	27	202.5	113	105	218	226	208	178	150	135
5067-21	SWR.Apoe-/-	LC	Western	22.7	174	104	125	253	254	221	253	157	130
5067-22	SWR.Apoe-/-	Ft	Western	28.5	213.75	107	122	150	145	157	163	129	120
Average	SWRapoE-/-			25.42	191.4	111	118.75	218.25	254.25	227.5	225.5	160.75	131.25
SE	SWRapoE-/-			1.05802	7.47521	4.88194	5.13769	12.9188	10.0198	8.026	19.615	4.42295	3.88104

## Sheet: Table D
Table D. Insulin tolerance test on Apoe-/- mice fed a Western diet.
Study#	Genotype	Label	Diet	Weight	Insulin IP	0	0	15'	30'	45'	60'
3618-12	B6.Apoe-/-	RC	Western	19.2	115.2		143	100	57	22	20
3618-10	B6.Apoe-/-	LC	Western	20	120		136	110	95	74	110
3605-1	B6.Apoe-/-	LC+FT	Western	20.7	124.2		201	137	98	79	78
3610-4	B6.Apoe-/-	FF	Western	19	114		202	110	87	59	80
4999-27	B6.Apoe-/-	LC	Western	20.8	124.8	159	154	157	81	100	123
4999-28	B6.Apoe-/-	RC	Western	20.5	123	156	170	109	102	148	126
4999-29	B6.Apoe-/-	LRC	Western	20.6	123.6	183	169	145	65	119	106
4999-30	B6.Apoe-/-	NO	Western	22.4	134.4	138	138	47	68	136.5	201
4986-120	B6.Apoe-/-	NO	Western	24.2	145.2	159	144	72	83	71	91
4986-121	B6.Apoe-/-	Ft	Western	21.4	128.4	125	140	119.5	99	87	102
5054-129	B6.Apoe-/-	LC	Western	21.8	130.8	213	174	121	106	95	188
5054-130	B6.Apoe-/-	RC	Western	21.2	127.2	177	159	106	107	170.5	176
5064-ft	B6.Apoe-/-	ft	Western	21.7	130.2	157	195	89	115	108	163
5063-126	B6.Apoe-/-	LC	Western	19.3	115.8	182	178	69	125	118	179
5063-127	B6.Apoe-/-	NO	Western	20.6	123.6	197	225	106	122	125	150
5063-128	B6.Apoe-/-	Ft	Western	21.9	131.4	153	148	98	118	130	157
Average				20.9563	125.738	166.583	167.25	105.969	95.5	102.625	128.125
SE				0.330021	2.28645	7.14828	6.75185	7.0493	5.15186	9.28423	12.2021
Study#	Genotype	Label	Diet	Weight	Insulin IP	0	0	15'	30'	45'	60'
3642-5	Balc.Apoe-/-	Ft	Western	24	144		115	124	134	142	136
3642-1	Balc.Apoe-/-	LC	Western	26.5	159		104	83	77	108	156
3642-2	Balc.Apoe-/-	RC	Western	26	156		99	74	71	55	95
3642-3	Balc.Apoe-/-	LRC	Western	19	114		113	71	61	60	70
3642-4	Balc.Apoe-/-	NO	Western	26	156		93	60	75	70	73
Average				24.3			104.8	82.4	83.6	87	106
SE				1.39284			4.15211	11.03	12.8981	16.5952	17.1843
Study#	Genotype	Label	Diet	Weight	Insulin IP	0	0	15'	30'	45'	60'
5251-LRC	C3H.Apoe-/-	LRC	western	31.1	187	115	77	129	101	115	96
5251-FT	C3H.Apoe-/-	FT	western	22.4	135	83	79	98	77	106	118
5247-NO	C3H.Apoe-/-	NO	western	26.9	162	161	134	136	125	119	143
5273-No	C3H.Apoe-/-	NO	western	24.9	150	115	132	113	114	133	113
5012-14	C3H.Apoe-/-	LC	Western	23.3	139.8	102	102	53	43	77	90
5012-15	C3H.Apoe-/-	RC	Western	25.8	154.8	101	102	52	74	121	86
5012-16	C3H.Apoe-/-	LRC	Western	22.9	137.4	87	128	56	70	116	95
4985-11	C3H.Apoe-/-	LC	Western	23.3	139.8	83	100	72	63	51	58
4985-12	C3H.Apoe-/-	RC	Western	29.6	177.6	89	96	85	56	90	110
4992-13	C3H.Apoe-/-	Ft	Western	19	114	107	87	85	93	48	75
5048-17	C3H.Apoe-/-	LC	Western	23.1	138.6	123	127	99	124	118	116
5048-18	C3H.Apoe-/-	RC	Western	28.5	171	138	122	131	118	132	128
5048-19	C3H.Apoe-/-	LRC	Western	20.9	125.4	146	133	124	114	110	149
5048-20	C3H.Apoe-/-	NO	Western	22.1	132.6	139	133	121	126	105	128
5048-21	C3H.Apoe-/-	Ft	Western	23.1	138.6	157	134	106	137	138	148
Average				24.46	146.907	116.4	112.4	97.3333	95.6667	105.267	110.2
SE				0.861604	5.18742	6.87217	5.50653	7.52815	7.68094	7.11903	6.94756
Study#	Genotype	Label	Diet	Weight	Insulin IP	0	0	15'	30'	45'	60'
5277-LC	SM.Apoe-/-	LC	western	20.6	124	155	148	111	90	113	152
5277-RC	SM.Apoe-/-	RC	western	28.7	173	170	188	167	133	159	142
5277-LRC	SM.Apoe-/-	LRC	western	29.3	176	174	156	153	159	154	241
5277-NO	SM.Apoe-/-	NO	western	29.2	176	204	167	134	124	143	217
5276-RC	SM.Apoe-/-	RC	western	20.9	126	152	143	106	142	144	126
5276-NO	SM.Apoe-/-	NO	western	28.8	173	176	157	140	127	177	133
5276-Ft	SM.Apoe-/-	FT	western	20.2	122	169	154	155	110	121	111
Average				25.3857	152.857	171.429	159	138	126.429	144.429	160.286
SE				1.70733	10.2224	6.44337	5.60612	8.62996	8.38041	8.31481	18.57
Study#	Genotype	Label	Diet	Weight	Insulin IP	0	0	15'	30'	45'	60'
5066-18	SWR.Apoe-/-	LC	Western	23.7	142.2	157	159	102	104	158	170
5066-19	SWR.Apoe-/-	RC	Western	25.2	151.2	174	158	138	133	156	237
5066-20	SWR.Apoe-/-	LRC	Western	27	162	160	157	107	122	162	189
5067-21	SWR.Apoe-/-	NO	Western	22.7	136.2	148	147	141	151	190	191
5067-22	SWR.Apoe-/-	FT	Western	27.5	165	139	156	153	147	187	158
Average				25.22	151.32	155.6	155.4	128.2	131.4	170.6	189
SE				0.922713	5.53628	5.88727	2.1587	10.027	8.57088	7.38647	13.4722

## Sheet: Table E
Table E. Glucose stimulated insulin secretion of 5 Apoe-/- strains fed a Western diet
Mouse ID	Strain	0min	15min	30min	60min	120min
4644-21	B6.Apoe-/-	0.17	0.337	0.154	0.283	0.463
4644-22	B6.Apoe-/-	0.485	0.233	0.35	0.459	0.496
4644-23	B6.Apoe-/-	0.205	0.533	0.414	0.431	0.244
4644-24	B6.Apoe-/-	0.747	0.889	0.853	0.972	0.566
4940-73	B6.Apoe-/-	1.288	1.847	1.374	1.173	1.014
5054-129	B6.Apoe-/-	0.295	0.551	0.766	0.464	0.43
5054-130	B6.Apoe-/-	0.587	0.77	0.832	0.55	0.468
5064-ft	B6.Apoe-/-	0.311	0.732	0.453	0.266	0.368
5063-126	B6.Apoe-/-	0.536	1.087	0.969	0.649	0.95
5063-127	B6.Apoe-/-	0.34	0.988	0.787	0.657	0.702
5063-128	B6.Apoe-/-	0.233	0.857	0.674	0.574	0.44
Average		0.472455	0.802182	0.693273	0.588909	0.558273
SE		0.0978522	0.131416	0.101936	0.0827465	0.071882
Mouse ID	Strain	0min	15min	30min	60min	120min
4933-93	Balc.Apoe-/-	0.998	1.148	1.288	2.317	0.968
4933-95	Balc.Apoe-/-	0.641	1.265	0.94	1.28	0.628
4933-96	Balc.Apoe-/-	1.209	1.291	0.863	0.892	0.897
4933-97	Balc.Apoe-/-	1.037	1.283	0.681	1.088	0.689
4933-99	Balc.Apoe-/-	1.624	2.027	0.345	1.672	1.731
4922-85	Balc.Apoe-/-	0.374	0.363	0.757	0.339	0.617
4922-86	Balc.Apoe-/-	0.344	0.318	0.551	0.546	0.604
4922-87	Balc.Apoe-/-	0.181	0.824	0.307	0.382	0.392
4922-88	Balc.Apoe-/-	0.093	0.339	0.157	0.225	0.234
4922-89	Balc.Apoe-/-	0.138	0.286	2.018?	0.18	0.209
Average		0.6639	0.9144	0.654333	0.8921	0.6969
SE		0.166411	0.185201	0.112488	0.222747	0.139364
Mouse ID	Strain	0min	15min	30min	60min	120min
5251LRC	C3H.Apoe-/-	0.231	0.319	0.253	0.262	0.191
5251FT	C3H.Apoe-/-	0.058	0.093	0.041	0.059	0.042
5247NO	C3H.Apoe-/-	0.117	0.274	0.19	0.11	0.085
5247-25	C3H.Apoe-/-	0.364	0.619	0.223	0.169	0.279
5247-26	C3H.Apoe-/-	0.23	0.365	0.177	0.104	0.139
5251-27	C3H.Apoe-/-	0.294	0.656	0.304	0.374	0.436
5251-28	C3H.Apoe-/-	0.284	0.438	0.25	0.347	0.233
5048-17	C3H.Apoe-/-	0.18	0.43	0.309	0.24	0.453
5048-18	C3H.Apoe-/-	0.445	0.728	0.439	0.481	0.462
5048-19	C3H.Apoe-/-	0.28	0.612	0.418	0.462	0.346
5048-20	C3H.Apoe-/-	0.232	1.139	0.418	0.378	0.334
5048-21	C3H.Apoe-/-	0.315	0.713	0.378	0.249	0.253
Average		0.2525	0.532167	0.283333	0.269583	0.271083
SE		0.0301135	0.0788532	0.0342633	0.0407389	0.0407428
Mouse ID	Strain	0min	15min	30min	60min	120min
5276-40	SM.Apoe-/-	0.247	0.336	0.29	0.217	0.255
5276-41	SM.Apoe-/-	0.297	0.509	0.327	0.309	0.194
5276-42	SM.Apoe-/-	0.275	0.475	0.239	0.26	0.167
5276-43	SM.Apoe-/-	0.446	0.48	0.54	0.503	0.573
5276-44	SM.Apoe-/-	0.353	0.206	0.33	0.178	0.068
5277-45	SM.Apoe-/-	0.054	0.462	0.186	0.167	0.101
5277-46	SM.Apoe-/-	0.311	0.795	0.389	0.493	0.452
5277-47	SM.Apoe-/-	0.27	0.551	0.36	0.465	0.383
5277-48	SM.Apoe-/-	0.142	0.241	0.131	0.109	0.07
5277-49	SM.Apoe-/-	0.189	0.946	0.553	0.352	0.212
Average		0.2584	0.5001	0.3345	0.3053	0.2475
SE		0.0348145	0.0723805	0.0432351	0.0454276	0.0539525
Mouse ID	Strain	0min	15min	30min	60min	120min
5066-18	SWR.Apoe-/-	0.046	0.293	0.083	0.114	0.096
5066-19	SWR.Apoe-/-	0.093	0.341	0.226	0.114	0.241
5066-20	SWR.Apoe-/-	0.096	0.196	0.191	0.08	0.201
5066-21	SWR.Apoe-/-	0.143	0.161	0.073	0.062	0.087
Average		0.0945	0.24775	0.14325	0.0925	0.15625
SE		0.0198095	0.0417799	0.0383979	0.0129454	0.0383088

## Sheet: Table F
Table F. Islet cross sectional area (um2) of Apoe-/- mouse strains
ID	Diet	Strain	Total area (um2)	Sectional area (um2)
4644-21	Western	B6.Apoe-/-	558339	9005.47
4644-22	Western	B6.Apoe-/-	653914	11782.2
4644-23	Western	B6.Apoe-/-	655545	10323.5
4644-24	Western	B6.Apoe-/-	924794	10944.3
4738-62	Western	B6.Apoe-/-	682279	15803
4738-63	Western	B6.Apoe-/-	985539	16704.1
4747-49	Western	B6.Apoe-/-	739616	15688
4747-53	Western	B6.Apoe-/-	933340	14202
4917-103	Western	B6.Apoe-/-	622135	18571.2
4917-104	Western	B6.Apoe-/-	646532	20524.8
4986-126	Western	B6.Apoe-/-	821951	18265.6
Average			747635	14710.4
SE			43838.3	1137.32
ID	Diet	Strain	Total area (um2)	Sectional area (um2)
4922-85	Western	Balc.Apoe-/-	1.46299e+06	23595.5
4922-86	Western	Balc.Apoe-/-	1.49086e+06	23664.4
4922-88	Western	Balc.Apoe-/-	1.34528e+06	25624.4
4922-89	Western	Balc.Apoe-/-	1.10105e+06	19316.7
4925-91	Western	Balc.Apoe-/-	1.59835e+06	27090.7
4925-92	Western	Balc.Apoe-/-	1.42449e+06	23741.6
4925-94	Western	Balc.Apoe-/-	1.52742e+06	21067.9
Average			1.42149e+06	23443
SE			61243.8	986.729
ID	Diet	Strain	Total area (um2)	Sectional area (um2)
5012-14	Western	C3H.Apoe-/-	698081	17672.9
5012-15	Western	C3H.Apoe-/-	666319	18508.9
5012-16	Western	C3H.Apoe-/-	603010	17735.6
5048-17	Western	C3H.Apoe-/-	1.43589e+06	22791.9
5048-18	Western	C3H.Apoe-/-	1.62546e+06	25597.7
Average			1.00575e+06	20461.4
SE			216925	1594.23
ID	Diet	Strain	Total area (um2)	Sectional area (um2)
3702-1	Western	SM.Apoe-/-	1.40076e+06	19486.7
3717-3	Western	SM.Apoe-/-	1.05549e+06	19546.1
3717-4	Western	SM.Apoe-/-	868975	18488.8
Average			1.10841e+06	19173.9
SE			155777	342.949
ID	Diet	Strain	Total area (um2)	Sectional area (um2)
5066-18	Western	SWR.Apoe-/-	1.09297e+06	21222.7
5066-19	Western	SWR.Apoe-/-	616351	15033
5066-20	Western	SWR.Apoe-/-	746577	17362.3
5067-21	Western	SWR.Apoe-/-	900647	17155.2
5067-22	Western	SWR.Apoe-/-	828494	18725.6
Average			837007	17899.7
SE			79531.5	1019.45

## Sheet: Table G
Table G. Body weight (g) of 5 Apoe-/- mouse strains fed a Western diet.
Mouse ID	Sex	Strain	Weight
5790-6	F	B6.Apoe-/-	20.9
5790-7	F	B6.Apoe-/-	22
5790-8	F	B6.Apoe-/-	21.4
5790-9	F	B6.Apoe-/-	25
5790-10	F	B6.Apoe-/-	22.1
5818-11	F	B6.Apoe-/-	18.3
5818-12	F	B6.Apoe-/-	20.3
5818-13	F	B6.Apoe-/-	21.1
3065-1	F	B6.Apoe-/-	20.4
3065-2	F	B6.Apoe-/-	21.2
3065-3	F	B6.Apoe-/-	21.2
3065-4	F	B6.Apoe-/-	21.4
804-3	F	B6.Apoe-/-	16.7
804-4	F	B6.Apoe-/-	18.4
809-10 (835-LRC)	F	B6.Apoe-/-	18.6
809-11 (835 NO)	F	B6.Apoe-/-	15.1
847-14	F	B6.Apoe-/-	18.8
847-15	F	B6.Apoe-/-	20
Average			20.1611
SE			0.529406
Mouse ID	Sex	Strain	Weight
804-1	F	Balc.Apoe-/-	22.4
804-2	F	Balc.Apoe-/-	24
809-LC	F	Balc.Apoe-/-	27.3
809-RC	F	Balc.Apoe-/-	26.1
847-12	F	Balc.Apoe-/-	25.3
847-13	F	Balc.Apoe-/-	23.5
896-24	F	Balc.Apoe-/-	24.7
896-26	F	Balc.Apoe-/-	22
896-27	F	Balc.Apoe-/-	24.9
Average			24.4667
SE			0.566912
Mouse ID	Sex	Strain	Weight
4943-5	F	C3H.Apoe-/-	22.8
4943-6	F	C3H.Apoe-/-	19.9
4985-11	F	C3H.Apoe-/-	20.2
4985-12	F	C3H.Apoe-/-	26.2
4992-13	F	C3H.Apoe-/-	16.2
5012-14	F	C3H.Apoe-/-	23.7
5012-15	F	C3H.Apoe-/-	21.4
5012-16	F	C3H.Apoe-/-	19.9
5048-17	F	C3H.Apoe-/-	23.1
5048-18	F	C3H.Apoe-/-	28.5
5048-20	F	C3H.Apoe-/-	22.1
Average			22.1818
SE			1.00153
Mouse ID	Sex	Strain	Weight
3869-7	F	SWR.Apoe-/-	23.4
3869-8	F	SWR.Apoe-/-	19.1
3869-9	F	SWR.Apoe-/-	19.8
3951-10	F	SWR.Apoe-/-	21.1
3951-11	F	SWR.Apoe-/-	23.7
3951-12	F	SWR.Apoe-/-	22.7
4025-13	F	SWR.Apoe-/-	21.6
4025-14	F	SWR.Apoe-/-	19
4025-15	F	SWR.Apoe-/-	18.2
4025-16	F	SWR.Apoe-/-	20
4025-17	F	SWR.Apoe-/-	17
5066-18	F	SWR.Apoe-/-	23.7
5066-19	F	SWR.Apoe-/-	25.2
5066-20	F	SWR.Apoe-/-	27
5067-21	F	SWR.Apoe-/-	23.7
Average			21.68
SE			0.728613
3702-1	F	SM.Apoe-/-	26.2
3717-3	F	SM.Apoe-/-	24.3
3717-4	F	SM.Apoe-/-	23.2
3787-6	F	SM.Apoe-/-	31.2
3805-7	F	SM.Apoe-/-	20.5
3829-10	F	SM.Apoe-/-	18.3
3829-11	F	SM.Apoe-/-	18.9
3829-12	F	SM.Apoe-/-	23.3
3829-13	F	SM.Apoe-/-	26.2
3829-14	F	SM.Apoe-/-	16
Average			22.81
SE			1.42723

## Sheet: Table H
Table H. Fasting plasma HDL, non-HDL cholesterol and triglyceride levels of Apoe-/- mouse strains fed a Western diet.
Mouse ID	Sex	Strain	Total chol	HDL	Triglyceride	non-HDL
5790-6	F	B6.Apoe-/-	1243.26	20.784	64.427	1222.47
5790-7	F	B6.Apoe-/-	1241.17	14.757	70.103	1226.41
5790-8	F	B6.Apoe-/-	890.88	29.595	48.228	861.285
5790-9	F	B6.Apoe-/-	944.247	16.514	48.142	927.733
5790-10	F	B6.Apoe-/-	711.423	23.405	38.132	688.018
5818-11	F	B6.Apoe-/-	1337.96	-	34.31	-
5818-12	F	B6.Apoe-/-	1326.19	75.676	47.001	1250.51
5818-13	F	B6.Apoe-/-	1077.66	-	36.278	-
3065-1	F	B6.Apoe-/-	560.613	18.462	83.232	542.151
3065-2	F	B6.Apoe-/-	650.88	26.769	74.566	624.111
3065-3	F	B6.Apoe-/-	700.197	17.763	120.401	682.434
3065-4	F	B6.Apoe-/-	659.244	15.462	105.123	643.782
804-3	F	B6.Apoe-/-	716.488	9.438	102.568	707.05
804-4	F	B6.Apoe-/-	737.156	14.904	106.404	722.252
809-10 (835-LRC)	F	B6.Apoe-/-	691.936	4.47	133.205	687.466
809-11 (835 NO)	F	B6.Apoe-/-	769.056	6.459	138.582	762.597
847-14	F	B6.Apoe-/-	814.934	26.187	84.869	788.747
847-15	F	B6.Apoe-/-	888.352	29.946	109.121	858.406
Average				21.9119	80.2607	824.714
SE				4.06114	8.05393	56.0521
Mouse ID	Sex	Strain	Total chol	HDL	Triglyceride	non-HDL
804-1	F	Balc.Apoe-/-	818.04	168.399	82.918	649.641
809-LC	F	Balc.Apoe-/-	693.01	344.466	90.47	348.544
809-RC	F	Balc.Apoe-/-	571.446	216.516	86.988	354.93
847-12	F	Balc.Apoe-/-	691.756	306.711	57.956	385.045
847-13	F	Balc.Apoe-/-	685.364	226.38	76.813	458.984
896-24	F	Balc.Apoe-/-	897.61	243.6	117.957	654.01
26	F	Balc.Apoe-/-	882.676	371.538	94.058	511.138
27	F	Balc.Apoe-/-	895.938	425.493	113.581	470.445
868-16	F	Balc.Apoe-/-	558.96	347.586	57.807	211.374
868-17	F	Balc.Apoe-/-	632.078	219.567	69.849	412.511
868-18	F	Balc.Apoe-/-	503.106	288.615	67.926	214.491
868-19	F	Balc.Apoe-/-	487.216	237.519	66.32	249.697
Average			693.1	283.033	81.8869	410.067
SE			43.4829	22.2061	5.71738	42.9995
Mouse ID	Sex	Strain	Total chol	HDL	Triglyceride	non-HDL
4985-12	F	C3H.Apoe-/-	1144.84	32.7375	113.06	1112.1
4985-13	F	C3H.Apoe-/-	934.076	32.616	131.553	901.46
5012-14	F	C3H.Apoe-/-	961.139	39.171	126.769	921.967
5012-16	F	C3H.Apoe-/-	693.908	36.1335	113.574	657.774
5012-15	F	C3H.Apoe-/-	765.49	31.5045	73.378	733.986
5048-17	F	C3H.Apoe-/-	906.896	37.4565	80.666	869.439
5048-18	F	C3H.Apoe-/-	1219	52.908	175.859	1166.09
5048-19	F	C3H.Apoe-/-	946.377	34.2705	182.376	912.106
5048-20	F	C3H.Apoe-/-	1073.96	42.7485	154.187	1031.21
5048-21	F	C3H.Apoe-/-	1063.77	50.895	151.105	1012.87
5247-25	F	C3H.Apoe-/-	890.493	43.5585	153.738	846.935
5247-26	F	C3H.Apoe-/-	1111.21	61.176	167.03	1050.04
5273-29	F	C3H.Apoe-/-	937.59	60.5445	77.583	877.045
Average			972.98	42.7477	130.837	930.232
SE			41.085	2.90033	10.3649	39.8327
Mouse ID	Sex	Strain	Total chol	HDL	Triglyceride	non-HDL
3702-1	F	SM.Apoe-/-	1313.76	89.496	154.036	1224.26
3717-3	F	SM.Apoe-/-	1507.01	35.952	124.399	1471.06
3717-4	F	SM.Apoe-/-	1420.74	50.379	144.287	1370.36
3787-6	F	SM.Apoe-/-	1506.23	30.351	112.302	1475.88
3805-7	F	SM.Apoe-/-	1485.44	54.138	84.267	1431.3
3829-10	F	SM.Apoe-/-	1388.19	39.972	86.544	1348.22
3829-11	F	SM.Apoe-/-	1014.53	46.302	115.789	968.232
3829-12	F	SM.Apoe-/-	1255.67	67.437	127.174	1188.23
3829-13	F	SM.Apoe-/-	1297.25	35.775	208.292	1261.47
3829-14	F	SM.Apoe-/-	1358.76	50.265	113.583	1308.49
Average			1354.76	50.0067	127.067	1304.75
SE			47.0517	5.55911	11.3673	48.8009
Mouse ID	Sex	Strain	Total chol	HDL	Triglyceride	non-HDL
3869-7	F	SWR.Apoe-/-	783.993	10.842	93.048	773.151
3869-8	F	SWR.Apoe-/-	730.301	6.6465	96.64	723.654
4025-13	F	SWR.Apoe-/-	659.847	27.1455	80.794	632.702
4025-14	F	SWR.Apoe-/-	594.237	27.537	106.992	566.7
4025-15	F	SWR.Apoe-/-	1086.12	25.9425	183.661	1060.18
4025-16	F	SWR.Apoe-/-	739.077	26.544	148.954	712.533
4025-17	F	SWR.Apoe-/-	756.645	24.291	192.104	732.354
5066-18	F	SWR.Apoe-/-	653.606	31.6245	98.709	621.981
5066-19	F	SWR.Apoe-/-	698.712	30.0015	104.424	668.711
5066-20	F	SWR.Apoe-/-	533.17	29.22	72.639	503.95
5067-22	F	SWR.Apoe-/-	730.342	29.8515	110.235	700.491
Average			724.186	24.5133	117.109	699.673
SE			42.5406	2.44903	12.0645	43.132
